# Supplementary material for: Complete Plastome Sequence of Grimmia tergestina Provides a Genomic Resource for Grimmiaceae
Source: Genes (Basel). 2026 May 18;17(5):572. doi: 10.3390/genes17050572 (PMC13205997; doi:10.3390/genes17050572)
Supplement: Supplementary file 1 [file genes-17-00572-s001.zip]

Archive with 1 entries (1 files):
- genes-4258594-supplementary.pdf
